# Supplementary material for: Prevalence and spectrum of AKT1, PIK3CA, PTEN and TP53 somatic mutations in Chinese breast cancer patients
Source: PLoS One. 2018 Sep 13;13(9):e0203495. doi: 10.1371/journal.pone.0203495 (PMC6136723; doi:10.1371/journal.pone.0203495)
Supplement: S1 Table — (XLSX) [file pone.0203495.s003.xlsx]

## Sheet: Table S1
Table S1. The primer sequence of the AKT1, PIK3CA, PTEN and TP53 genes.
Gene Name	Exon Name	Primer ID	Forward Primer	Reverse Primer
AKT1	ex1	P1	CCTTTGCTTCTCCCAGAGG	GCAGCGGGTACTAACCTC
	ex2	P2	GCACATCTGTCCTGGCAC	GATACTTACGCGCCACAG
	ex3	P3	GATGCACGCAGACAGAGG	GAGTGAGGATGGCTACAGG
	ex4	P4	GGGTGAAAGACGTGGGGT	GAAGTGGGGACAGGCCTC
	ex5_ex6	P5	CTGGTGCCTGCCCATAGA	GAAGGGGTGCCTGGAGTT
	ex7	P6	TATCAGGCGACGTGGTAT	CTGGTGCCATGGAGAGTA
	ex8	P7	CCTCCCGCAGCTGTTCTT	GGAAAGGTGGCCTCAGGT
	ex9	P8	TGACCTGAGGCCACCTTT	AGAGAGGACACAGCATTG
	ex10	P9	CTTGATGCCGAGTCCTGC	GGGGATGGAGGTGTAGCC
	ex11	P10	CACTGTGGCCTTGTTTCC	GTGTGGATATGTGGGGAGC
	ex12	P11	TTGAGGGTGTGCTGGGAG	GGAGAGAAAAGGGAGTGGG
	ex13	P12	TCCTACTGGAGCTGTGGG	TCCCTCCAAGCTATCGTCC
PIK3CA	ex1_1	P13	TTTAGGTTTCTGCTTTGGGA	AAGATTCATCTTGAAGAAGT
	ex1_2	P14	GCCCCCAAGAATCCTAGT	GATCTTTTCTTCACGGTT
	ex1_3	P15	TCAAGATGAATCTTCTTACATT	TAGAAAGGGACAACAGTTAAGCT
	ex2_1	P16	TCCAAATCTACAGAGTTCCCT	CTTTGGCAATTCTGGTGAAG
	ex2_2	P17	GAAGCTGTGGATCTTAGGGA	GTCCCTGCCTTCAAGAAGC
	ex3_1	P18	AGAGAGATGGTGATTGCAT	CAGAGGATAGCAACATACTTCGA
	ex3_2	P19	ACCAGAACAAGTAATTGCTGA	CTGGGCGAGAGTGAGATT
	ex4_1	P20	TAGTAAATGTGGTCTATAATG	GTCTGGAATAAGATGGCA
	ex4_2	P21	TGCCATCTTATTCCAGACGC	GATTTGGATGTTCTCCTAACCA
	ex5	P22	AGTGTGTGCATATGTGTATG	TGGGGTCTTGCTTTGTTGC
	ex6	P23	TTGATCTTTGTCTTCGTGAT	TTCTGAAATACTTTACCTCTTTAGC
	ex7	P24	CCCATTATTATAGAGATGATTGTTGA	TAAGAGAGAAGGTTTGACT
	ex8	P25	CTATTGGTGTTACTGGATCA	ATCTACCTAAATCCACAGA
	ex9	P26	GTATTTGCTTTTTCTGTAAATCATC	GAGATCAGCCAAATTCAGTTATTT
	ex10	P27	TTTCTCCCACACAGACAC	ACATACATTTACCTGGGC
	ex11	P28	GCAGTGTTTTAGATGGCTCAT	GAAGTTGTATGGATCTAGAATAAA
	ex12	P29	AACTGACCCTGATTTGTTTT	CTTCCAGCCAAACATAAACA
	ex13	P30	TCTGAGATGCACAATAAAACAGT	GGCTTCTAAACAACTCTGC
	ex14	P31	CTGCTCTGTGTTGTAGAAAC	CCCAAGAAAGTACCTGAGGT
	ex15	P32	TGTAAATCTTTGTAACACTTCA	TGGCTTTCAGTAGTTTTCA
	ex16	P33	CATGTGATGGCGTGATCC	GTTGCCTTACTGGTTACC
	ex17	P34	AGGCAGTAAAGGTCATGCA	ACATTTCTCCTTTGTTCTT
	ex18	P35	CCCTGTTTTCTTTTCTCAAGTT	AACCATTACTTGTCCATCG
	ex19	P36	GTGAAAGACGATGGACAAG	ATTGCTCGAGCTCACCTCT
	ex20	P37	GACATTTGAGCAAAGACCT	GAAATACTCCAAAGCCTCT
	ex20	P38	AATGATGCTTGGCTCTGGA	GCAATTCCTATGCAATCGGT
PTEN	ex1	P39	TGCCATCTCTCTCCTCCT	CCGTCTACTCCCACGTTC
	ex2	P40	TTTTAGTTTGATTGCTGCA	TGAATATAAACATCAATA
	ex3	P41	GGTGGCTTTTTGTTTGTTTGT	TGCTCTTGGACTTCTTGACT
	ex4	P42	TGTCACATTATAAAGATTCAGGCAA	GTACATTCATACCTACCTCTGCAA
	ex5	P43	CTTTTTACCACAGTTGCACA	TCCAGGAAGAGGAAAGGAA
	ex6	P44	CTACGACCCAGTTACCAT	GAAGGATGAGAATTTCAAGC
	ex7	P45	TTTGACAGTTAAAGGCATTTCC	TCTGTCCTTATTTTGGATATT
	ex8_1	P46	AATGTTTAACATAGGTGACAGA	ACGCTCTATACTGCAAAT
	ex8_2	P47	CAGGACCAGAGGAAACCT	TCAAGCAAGTTCTTCATCAGC
	ex9	P48	TTCTTTCTCTAGGTGAAGCTGT	CATGGTGTTTTATCCCTCTTGA
TP53	ex1	P49	TTTTCCTCTTGCAGCAGC	TTTCGCTTCCCACAGGTC
	ex2	P50	GACCTGTGGGAAGCGAAAA	GCATCAAATCATCCATTGCT
	ex3_1	P51	TCTGCTCTTGTCTTTCAGACTT	GTGTAGGAGCTGCTGGTG
	ex3_2	P52	CCCAAGCAATGGATGATT	GCATTGAAGTCTCATGGAAG
	ex4	P53	TCTGTTCACTTGTGCCCTG	AATCAGAGGCCTGGGGAC
	ex5	P54	GTCCCCAGGCCTCTGATT	AAGCAGCAGGAGAAAGCC
	ex6	P55	TGGGCCTGTGTTATCTCCT	GATGAGAGGTGGATGGGT
	ex7	P56	GGTGGTTGGGAGTAGATGG	TCCACCGCTTCTTGTCCT
	ex8	P57	TGGAGGAGACCAAGGGTG	TTTTGAGTGTTAGACTGGA
	M_ex9	P58	GCTAAGCTATGATGTTCCTTAGA	CAATGGCTCCTGGTTGTAGCT
	C_ex9	P59	TCTCCCCCTCCTCTGTTG	CTGCCTTTGACCATGAAG
	ex10	P60	CCTCCCTGCTTCTGTCTC	TGTCAGTGGGGAACAAGA
Note: For these primers, universal sequencing tags (TCGTCGGCAGCGTCAGATGTGTATAAGAGACAG and GTCTCGTGGGCTCGGAGATGTGTATAAGAGACAG) were added to the 5’-end of the forward and reverse primers, respectively.
