# Supplementary material for: Prevalence and spectrum of AKT1, PIK3CA, PTEN and TP53 somatic mutations in Chinese breast cancer patients
Source: PLoS One. 2018 Sep 13;13(9):e0203495. doi: 10.1371/journal.pone.0203495 (PMC6136723; doi:10.1371/journal.pone.0203495)
Supplement: S2 Table — (XLSX) [file pone.0203495.s004.xlsx]

## Sheet: S2 Table
S2 Table. Somatic mutations of AKT1, PIK3CA, PTEN and TP53 genes in the 313 breast cancer patients.
Gene	Exon	Nucleotide change a	Effect on protein a	Protein domain	Mut Type b	dbSNP	COSMIC ID	ExAC_MAF c	SIFT	PolyPhen d	ClinVar	Pathogenic e	Previously reported f	Patients ID	#Patients	Frequency in this study (N=313)
AKT1	exon3	c.49G>A	p.E17K	HP	Missense	rs121434592	COSM33765	8.239e-06	deleterious	probably_damaging	Pathogenic	Pathogenic	dbSNP|COSMIC|ClinVar|ExAC	P33/P46/P104/P108/P155/P215/P242/P281/P297	9	0.028754
	exon3	c.155T>G	p.L52R	Kinase	Missense	-	COSM93893	-	deleterious	probably_damaging	-		COSMIC	P193	1	0.00319489
PIK3CA	exon2	c.206T>A	p.I69N	PI3K_p85B	Missense	-	-	-	deleterious	probably_damaging	-		Novel	P186	1	0.00319489
	exon2	c.311C>T	p.P104L	PI3K_p85B	Missense	rs863225060	COSM1484857	-	deleterious	probably_damaging	Likely_pathogenic		dbSNP|COSMIC|ClinVar	P286	1	0.00319489
	exon5	c.1031T>G	p.V344G	-	Missense	-	COSM22540	-	deleterious	probably_damaging	-		COSMIC	P127	1	0.00319489
	exon5	c.1035T>A	p.N345K	-	Missense	rs121913284	COSM754	-	deleterious	probably_damaging	Likely pathogenic		dbSNP|COSMIC	P18/P34/P142/P149/P156/P160/P186/P277	8	0.0255591
	exon5	c.1048G>C	p.D350H	PI3K_C2	Missense	-	COSM755	-	deleterious	probably_damaging	-		COSMIC	P216	1	0.00319489
	exon8	c.1256_1261delACTGTC	p.H419_C420del	PI3K_C2	Inframe del	-	COSM5029071	-	-	-	-	Pathogenic	COSMIC	P9	1	0.00319489
	exon8	c.1258T>C	p.C420R	PI3K_C2	Missense	rs121913272	COSM757	-	tolerated	probably_damaging	Pathogenic	Pathogenic	dbSNP|COSMIC|ClinVar	P270/P111	2	0.00638978
	exon8	c.1357G>A	p.E453K	PI3K_C2	Missense	-	COSM12584	-	tolerated	probably_damaging	-		COSMIC	P36	1	0.00319489
	exon9	c.1477G>A	p.E493K	-	Missense	-	COSM1757081	-	tolerated	benign	-		COSMIC	P219	1	0.00319489
	exon10	c.1624G>A	p.E542K	PI3Ka	Missense	rs121913273	COSM760	-	deleterious	probably_damaging	Pathogenic	Pathogenic	dbSNP|COSMIC|ClinVar	P7/P64/P124/P134/P154/P182/P207	7	0.0223642
	exon10	c.1633G>A	p.E545K	PI3Ka	Missense	rs104886003	COSM763	8.279e-06	deleterious	probably_damaging	Pathogenic	Pathogenic	dbSNP|COSMIC|ClinVar|ExAC	P7/P24/P35/P41/P44/P56/P58/P63/P69/P93/P120/P128/P177/P210/P217/P219/P221/P231/P232/P235/P244/P247/P251/P267/P300/P312	26	0.0830671
	exon10	c.1634A>G	p.E545G	PI3Ka	Missense	rs121913274	COSM764	-	deleterious	probably_damaging	Pathogenic	Pathogenic	dbSNP|COSMIC|ClinVar	P164	1	0.00319489
	exon14	c.2176G>A	p.E726K	PI3Kc	Missense	rs867262025	COSM87306	-	tolerated	benign	-		dbSNP|COSMIC	P221/P41	2	0.00638978
	exon21	c.3019G>C	p.G1007R	PI3Kc	Missense	-	COSM17443	-	tolerated	probably_damaging	-		COSMIC	P66/P171	2	0.00638978
	exon21	c.3127A>G	p.M1043V	PI3Kc	Missense	-	COSM12591	-	tolerated	benign	-		COSMIC	P81	1	0.00319489
	exon21	c.3140A>G	p.H1047R	PI3Kc	Missense	rs121913279	COSM775	8.275e-06	tolerated	probably_damaging	Pathogenic	Pathogenic	dbSNP|COSMIC|ClinVar|ExAC	P5//P6/P8/P15/P16/P19/P25/P30/P36/P40/P53/P57/P59/P83/P94/P109/P112/P114/P115/P116/P128/P134/P140/P144/P145/P148/P150/P159/P168/P188/P191/P192/P203/P204/P213/P218/P222/P246/P250/P255/P261/P281/P283/P285/P286/P293/P304/P305/P307/P310/P311/P313	52	0.166134
	exon21	c.3140A>T	p.H1047L	PI3Kc	Missense	rs121913279	COSM776	8.275e-06	tolerated	benign	Pathogenic	Pathogenic	dbSNP|COSMIC|ClinVar|ExAC	P45/P67/P91/P129/P137/P155/P170/P175/P190/P200/P208/P266/P282/P287/P288	15	0.0479233
PTEN	exon1	c.45_46insT	p.Y16LfsTer28	Phosphatase	Frameshift ins	-	COSM5020	-	-	-	-	Pathogenic	COSMIC	P59	1	0.00319489
	exon1	c.49C>T	p.Q17X	Phosphatase	Nonsense	rs786204910	COSM5153	-	-	-	Pathogenic	Pathogenic	dbSNP|COSMIC|ClinVar	P124	1	0.00319489
	exon1	c.79T>A	p.Y27N	Phosphatase	Missense	rs746128825	COSM5268	8.236e-06	deleterious	possibly_damaging	Pathogenic	Pathogenic	dbSNP|COSMIC|ClinVar|ExAC	P258	1	0.00319489
	exon2	c.113C>G	p.P38R	Phosphatase	Missense	-	COSM249828	-	deleterious	probably_damaging	-		COSMIC	P209	1	0.00319489
	exon2	c.137A>G	p.Y46C	Phosphatase	Missense	rs786204915	COSM1675407	-	deleterious	probably_damaging	Likely pathogenic		dbSNP|COSMIC|ClinVar	P240	1	0.00319489
	exon3	c.184A>T	p.K62X	Phosphatase	Nonsense	-	-	-	-	-	-	Pathogenic	Novel	P82	1	0.00319489
	exon5	c.389G>C	p.R130P	Phosphatase	Missense	rs121909229	COSM5277	-	deleterious	probably_damaging	Likely pathogenic		dbSNP|COSMIC|ClinVar	P135	1	0.00319489
	exon6	c.493G>A	p.G165R	Phosphatase	Missense	-	COSM5091	-	deleterious	probably_damaging	-		COSMIC	P258	1	0.00319489
	exon6	c.601G>T	p.E201X	C2	Nonsense	-	COSM921114	-	-	-	-	Pathogenic	COSMIC	P93	1	0.00319489
	exon6	c.633C>A	p.C211X	C2	Nonsense	rs121909232	COSM5306	-	-	-	Pathogenic	Pathogenic	dbSNP|COSMIC|ClinVar	P124	1	0.00319489
	Intron6	c.635-12_636delTTAACCATGCAGAT	-	C2	Splicing	-	-	-	-	-	-	Pathogenic	Novel	P54	1	0.00319489
	exon7	c.697C>T	p.R233X	C2	Nonsense	rs121909219	COSM5154	-	-	-	Pathogenic	Pathogenic	dbSNP|COSMIC|ClinVar	P189	1	0.00319489
	exon8	c.892C>T	p.Q298X	C2	Nonsense	rs371387815	COSM5156	1.647e-05	-	-	Pathogenic	Pathogenic	dbSNP|COSMIC|ClinVar|ExAC	P191	1	0.00319489
	exon8	c.955_958delACTT	p.T319Ter	C2	Frameshift del	rs146650273	COSM4958	-	-	-	Pathogenic	Pathogenic	dbSNP|COSMIC|ClinVar	P207	1	0.00319489
	exon8	c.1003C>T	p.R335X	C2	Nonsense	rs121909231	COSM5151	-	-	-	Pathogenic	Pathogenic	dbSNP|COSMIC|ClinVar	P308	1	0.00319489
	exon8	c.1008C>G	p.Y336X	C2	Nonsense	-	COSM5290	-	-	-	-	Pathogenic	COSMIC	P267	1	0.00319489
	exon8	c.1019delA	p.N340IfsTer4	C2	Frameshift del	-	-	-	-	-	-	Pathogenic	Novel	P224	1	0.00319489
TP53	exon4	c.166G>T	p.E56X	-	Nonsense	-	COSM12168	-	-	-	-	Pathogenic	COSMIC	P183	1	0.00319489
	exon4	c.281C>A	p.S94X	-	Nonsense	-	COSM45500	-	-	-	-	Pathogenic	COSMIC	P82	1	0.00319489
	exon4	c.310C>T	p.Q104X	DNA binding	Nonsense	-	COSM10886	-	-	-	-	Pathogenic	COSMIC	P146	1	0.00319489
	exon4	c.329G>C	p.R110P	DNA binding	Missense	rs11540654	COSM11250	-	deleterious	probably_damaging	Uncertain significance		dbSNP|COSMIC|ClinVar|ExAC	P223	1	0.00319489
	exon4	c.338T>G	p.F113C	DNA binding	Missense	-	COSM10717	-	deleterious	probably_damaging	-		COSMIC	P265	1	0.00319489
	exon4	c.375G>C	p.T125T	DNA binding	Silent	-	COSM46152	-	-	-	Likely pathogenic	Pathogenic	dbSNP|COSMIC|ClinVar|ExAC	P72	1	0.00319489
	intron4	c.376-2delA	-	DNA binding	Splicing	-	COSM45658	-	-	-	-	Pathogenic	COSMIC	P270	1	0.00319489
	exon5	c.377A>G	p.Y126C	DNA binding	Missense	-	COSM11517	-	deleterious	probably_damaging	-		COSMIC	P168	1	0.00319489
	exon5	c.396G>C	p.K132N	DNA binding	Missense	-	COSM43963	-	deleterious	probably_damaging	-		COSMIC	P101	1	0.00319489
	exon5	c.406_428delCAACTGGCCAAGACCTGCCCTGT	p.Q136AfsTer5	DNA binding	Frameshift del	-	-	-	-	-	-	Pathogenic	Novel	P218	1	0.00319489
	exon5	c.414_425delCAAGACCTGCCC	p.K139_P142del	DNA binding	Inframe del	-	-	-	-	-	-	Pathogenic	Novel	P39	1	0.00319489
	exon5	c.423_425delCCC	p.P142del	DNA binding	Inframe del	-	COSM44824	-	-	-	-	Pathogenic	COSMIC	P175	1	0.00319489
	exon5	c.428T>C	p.V143A	DNA binding	Missense	-	COSM11306	-	deleterious	probably_damaging	-		COSMIC	P27	1	0.00319489
	exon5	c.431A>C	p.Q144P	DNA binding	Missense	rs786203071	COSM44205	-	deleterious	probably_damaging	Uncertain significance		dbSNP|COSMIC|ClinVar	P80	1	0.00319489
	exon5	c.469G>T	p.V157F	DNA binding	Missense	rs121912654	COSM10670	5.766e-05	deleterious	probably_damaging	Pathogenic	Pathogenic	dbSNP|COSMIC|ClinVar|ExAC	P166	1	0.00319489
	exon5	c.475G>C	p.A159P	DNA binding	Missense	rs730882000	COSM43836	-	deleterious	probably_damaging	Uncertain significance		dbSNP|COSMIC|ClinVar	P116	1	0.00319489
	exon5	c.476C>T	p.A159V	DNA binding	Missense	-	COSM11148	-	deleterious	probably_damaging	-		COSMIC	P9/P16/P268/P312	4	0.0127796
	exon5	c.485T>A	p.I162N	DNA binding	Missense	-	COSM11966	-	deleterious	probably_damaging	-		dbSNP|COSMIC|ClinVar	P102	1	0.00319489
	exon5	c.488A>G	p.Y163C	DNA binding	Missense	rs148924904	COSM10808	-	deleterious	probably_damaging	Pathogenic	Pathogenic	dbSNP|COSMIC|ClinVar	P28	1	0.00319489
	exon5	c.517G>T	p.V173L	DNA binding	Missense	-	COSM43559	-	deleterious	probably_damaging	-		COSMIC	P65	1	0.00319489
	exon5	c.524G>A	p.R175H	DNA binding	Missense	rs28934578	COSM10648	8.236e-06	tolerated	benign	Pathogenic	Pathogenic	dbSNP|COSMIC|ClinVar|ExAC	P47/P99/P154/P171/P234/P295	6	0.0191693
	exon5	c.526T>C	p.C176R	DNA binding	Missense	-	COSM44948	-	deleterious	probably_damaging	-		COSMIC	P229	1	0.00319489
	exon5	c.527G>C	p.C176S	DNA binding	Missense	-	COSM44645	-	deleterious	benign	-		COSMIC	P93	1	0.00319489
	exon5	c.538G>A	p.E180K	DNA binding	Missense	rs879253911	COSM43772	-	deleterious	probably_damaging	Uncertain significance		dbSNP|COSMIC|ClinVar	P307	1	0.00319489
	exon6	c.574C>T	p.Q192X	DNA binding	Nonsense	rs866380588	COSM10733	-	-	-	Pathogenic	Pathogenic	dbSNP|COSMIC|ClinVar	P10/P15	2	0.00638978
	exon6	c.578A>G	p.H193R	DNA binding	Missense	rs786201838	COSM10742	-	deleterious	probably_damaging	Likely pathogenic		dbSNP|COSMIC|ClinVar	P136	1	0.00319489
	exon6	c.580C>T	p.L194F	DNA binding	Missense	rs587780071	COSM10995	-	deleterious	probably_damaging	Likely pathogenic		dbSNP|COSMIC|ClinVar	P11	1	0.00319489
	exon6	c.581T>G	p.L194R	DNA binding	Missense	-	COSM44571	-	deleterious	probably_damaging	-		COSMIC	P252	1	0.00319489
	exon6	c.584T>C	p.I195T	DNA binding	Missense	rs760043106	COSM11089	8.236e-06	deleterious	probably_damaging	Pathogenic	Pathogenic	dbSNP|COSMIC|ClinVar|ExAC	P23/P280	2	0.00638978
	exon6	c.592G>T	p.E198X	DNA binding	Nonsense	-	COSM118010	-	-	-	-	Pathogenic	COSMIC	P210	1	0.00319489
	exon6	c.596G>T	p.G199V	DNA binding	Missense	-	COSM44140	-	deleterious	probably_damaging	-		COSMIC	P304	1	0.00319489
	exon6	c.614A>G	p.Y205C	DNA binding	Missense	-	COSM43947	-	deleterious	probably_damaging	-		COSMIC	P43/P308	2	0.00638978
	exon6	c.626_627delGA	p.R209KfsTer6	DNA binding	Frameshift del	-	COSM13120	-	-	-	-	Pathogenic	COSMIC	P1	1	0.00319489
	exon6	c.635T>C	p.F212S	DNA binding	Missense	-	COSM46214	-	tolerated	probably_damaging	-		COSMIC	P101	1	0.00319489
	exon6	c.637C>T	p.R213X	DNA binding	Nonsense	rs397516436	COSM10654	8.236e-06	-	-	Pathogenic	Pathogenic	dbSNP|COSMIC|ClinVar|ExAC	P23/P26/P121/P147	4	0.0127796
	exon6	c.638G>T	p.R213L	DNA binding	Missense	rs587778720	COSM43650	8.236e-06	deleterious	probably_damaging	Likely pathogenic		dbSNP|COSMIC|ClinVar|ExAC	P20	1	0.00319489
	exon6	c.641A>G	p.H214R	DNA binding	Missense	-	COSM43687	-	deleterious	probably_damaging	-		COSMIC	P105/P119	2	0.00638978
	exon6	c.645T>G	p.S215R	DNA binding	Missense	-	COSM44979	-	deleterious	probably_damaging	-		COSMIC	P126	1	0.00319489
	exon6	c.646G>A	p.V216M	DNA binding	Missense	rs730882025	COSM10667	-	deleterious	probably_damaging	Uncertain significance		dbSNP|COSMIC|ClinVar	P125	1	0.00319489
	exon6	c.652_654delGTG	p.V218del	DNA binding	Inframe del	-	COSM6496	-	-	-	-	Pathogenic	COSMIC	P178	1	0.00319489
	exon6	c.652G>T	p.V218L	DNA binding	Missense	-	COSM44159	-	deleterious	probably_damaging	-		COSMIC	P74	1	0.00319489
	exon6	c.653T>A	p.V218E	DNA binding	Missense	-	COSM44317	-	deleterious	probably_damaging	-		COSMIC	P74	1	0.00319489
	exon6	c.659A>G	p.Y220C	DNA binding	Missense	rs121912666	COSM10758	2.471e-05	deleterious	probably_damaging	Pathogenic	Pathogenic	dbSNP|COSMIC|ClinVar|ExAC	P148	1	0.00319489
	exon7	c.695T>A	p.I232N	DNA binding	Missense	-	COSM10715	-	deleterious	probably_damaging	-		COSMIC	P297	1	0.00319489
	exon7	c.700_702dupTAC	p.Y234dup	DNA binding	Inframe ins	-	-	-	-	-	-	Pathogenic	Novel	P298	1	0.00319489
	exon7	c.711G>A	p.M237I	DNA binding	Missense	rs587782664	COSM10834	8.236e-06	deleterious	probably_damaging	Likely pathogenic		dbSNP|COSMIC|ClinVar|ExAC	P46	1	0.00319489
	exon7	c.713G>T	p.C238F	DNA binding	Missense	rs730882005	COSM43778	2.471e-05	deleterious	probably_damaging	Likely pathogenic		dbSNP|COSMIC|ClinVar|ExAC	P42/P106	2	0.00638978
	exon7	c.721T>C	p.S241P	DNA binding	Missense	-	COSM44578	-	deleterious	probably_damaging	-		COSMIC	P71	1	0.00319489
	exon7	c.722C>T	p.S241F	DNA binding	Missense	rs28934573	COSM10812	8.236e-06	deleterious	probably_damaging	Likely pathogenic		dbSNP|COSMIC|ClinVar|ExAC	P145	1	0.00319489
	exon7	c.730G>A	p.G244S	DNA binding	Missense	-	COSM10941	-	deleterious	probably_damaging	-		COSMIC	P293	1	0.00319489
	exon7	c.740A>T	p.N247I	DNA binding	Missense	rs786201762	COSM43995	-	deleterious	probably_damaging	Uncertain significance		dbSNP|COSMIC|ClinVar	P282	1	0.00319489
	exon7	c.742C>G	p.R248G	DNA binding	Missense	rs121913342	COSM11564	-	deleterious	probably_damaging	Likely pathogenic		dbSNP|COSMIC|ClinVar	P239	1	0.00319489
	exon7	c.742C>T	p.R248W	DNA binding	Missense	rs121912651	COSM10656	8.236e-06	deleterious	probably_damaging	Likely pathogenic		dbSNP|COSMIC|ClinVar|ExAC	P6/P13/P213/P264/P285	5	0.0159744
	exon7	c.743G>A	p.R248Q	DNA binding	Missense	rs11540652	COSM10662	5.765e-05	deleterious	probably_damaging	Likely pathogenic		dbSNP|COSMIC|ClinVar|ExAC	P110/P127	2	0.00638978
	exon7	c.764T>G	p.I255S	DNA binding	Missense	-	COSM10788	-	deleterious	probably_damaging	-		COSMIC	P212	1	0.00319489
	exon7	c.770T>A	p.L257Q	DNA binding	Missense	rs28934577	COSM43530	-	deleterious	probably_damaging	Pathogenic	Pathogenic	dbSNP|COSMIC|ClinVar	P255	1	0.00319489
	exon8	c.794T>C	p.L265P	DNA binding	Missense	rs879253942	COSM11011	-	deleterious	probably_damaging	Pathogenic	Pathogenic	dbSNP|COSMIC|ClinVar	P25	1	0.00319489
	exon8	c.796G>A	p.G266R	DNA binding	Missense	-	COSM10794	-	deleterious	probably_damaging	-		COSMIC	P159	1	0.00319489
	exon8	c.797G>A	p.G266E	DNA binding	Missense	rs193920774	COSM10867	-	deleterious	probably_damaging	Uncertain significance		dbSNP|COSMIC|ClinVar	P256	1	0.00319489
	exon8	c.808T>C	p.F270L	DNA binding	Missense	-	COSM44262	-	deleterious	probably_damaging	-		COSMIC	P222	1	0.00319489
	exon8	c.817C>T	p.R273C	DNA binding	Missense	rs121913343	COSM10659	8.236e-06	deleterious	probably_damaging	Uncertain significance		dbSNP|COSMIC|ClinVar|ExAC	P19/P58	2	0.00638978
	exon8	c.818G>A	p.R273H	DNA binding	Missense	rs28934576	COSM10660	2.471e-05	tolerated	probably_damaging	Pathogenic	Pathogenic	dbSNP|COSMIC|ClinVar|ExAC	P17/P214	2	0.00638978
	exon8	c.818G>T	p.R273L	DNA binding	Missense	rs28934576	COSM10779	8.236e-06	deleterious	probably_damaging	Likely pathogenic		dbSNP|COSMIC|ClinVar|ExAC	P246	1	0.00319489
	exon8	c.820_821delGT	p.V274LfsTer31	DNA binding	Frameshift del	-	-	-	-	-	-	Pathogenic	Novel	P191	1	0.00319489
	exon8	c.820G>T	p.V274F	DNA binding	Missense	-	COSM10769	-	deleterious	benign	-		COSMIC	P217	1	0.00319489
	exon8	c.821T>C	p.V274A	DNA binding	Missense	-	COSM44393	-	deleterious	probably_damaging	-		COSMIC	P91/P237	2	0.00638978
	exon8	c.826_831delGCCTGT	p.A276_C277del	DNA binding	Inframe del	-	COSM45714	-	-	-	-	Pathogenic	COSMIC	P248	1	0.00319489
	exon8	c.830G>A	p.C277Y	DNA binding	Missense	rs763098116	COSM43737	8.236e-06	deleterious	probably_damaging	Likely_pathogenic		dbSNP|COSMIC|ClinVar|ExAC	P97	1	0.00319489
	exon8	c.830G>T	p.C277F	DNA binding	Missense	rs763098116	COSM10749	1.647e-05	deleterious	probably_damaging	Likely_pathogenic		dbSNP|COSMIC|ClinVar|ExAC	P144	1	0.00319489
	exon8	c.833C>A	p.P278H	DNA binding	Missense	-	COSM43755	-	deleterious	probably_damaging	-		COSMIC	P313	1	0.00319489
	exon8	c.839G>A	p.R280K	DNA binding	Missense	rs121912660	COSM10728	-	deleterious	probably_damaging	Uncertain significance		COSMIC|ClinVar	P156	1	0.00319489
	exon8	c.839G>C	p.R280T	DNA binding	Missense	rs121912660	COSM10724	-	deleterious	probably_damaging	Likely pathogenic		dbSNP|COSMIC|ClinVar	P34	1	0.00319489
	exon8	c.840A>C	p.R280S	DNA binding	Missense	-	COSM44233	-	deleterious	probably_damaging	-		COSMIC	P111	1	0.00319489
	exon8	c.844C>T	p.R282W	DNA binding	Missense	rs28934574	COSM46104	1.647e-05	deleterious	probably_damaging	Pathogenic	Pathogenic	dbSNP|COSMIC|ClinVar|ExAC	P279	1	0.00319489
	exon8	c.853G>A	p.E285K	DNA binding	Missense	rs112431538	COSM10722	-	deleterious	probably_damaging	Likely pathogenic		dbSNP|COSMIC|ClinVar	P70/P311	2	0.00638978
	exon8	c.856G>A	p.E286K	DNA binding	Missense	rs786201059	COSM10726	-	deleterious	probably_damaging	Likely pathogenic		dbSNP|COSMIC|ClinVar	P87/P177	2	0.00638978
	exon8	c.880G>T	p.E294X	-	Nonsense	-	COSM10856	-	-	-	-	Pathogenic	COSMIC	P295	1	0.00319489
	exon8	c.916C>T	p.R306X	-	Nonsense	rs121913344	COSM10663	-	-	-	Pathogenic	Pathogenic	dbSNP|COSMIC|ClinVar	P197/P221	2	0.00638978
	intron9	c.920-1G>T	-	-	Splicing	-	COSM95740	-	-	-	-	Pathogenic	COSMIC	P262	1	0.00319489
	intron9	c.920-2A>G	-	-	Splicing	rs397516439	COSM33650	-	-	-	Likely pathogenic		dbSNP|COSMIC|ClinVar	P258	1	0.00319489
	exon9	c.920C>T	p.A307V	-	Missense	-	COSM35846	-	tolerated	benign	-		COSMIC	P262	1	0.00319489
	exon9	c.929delA	p.N310TfsTer35	-	Frameshift del	-	-	-	-	-	-	Pathogenic	Novel	P216	1	0.00319489
	exon9	c.958A>T	p.K320X	Tetramerization	Nonsense	-	COSM44335	-	-	-	-	Pathogenic	COSMIC	P55	1	0.00319489
	exon11	c.1146delA	p.K382NfsTer40	-	Frameshift del	-	COSM13747	-	-	-	-	Pathogenic	COSMIC	P21	1	0.00319489
a Variant positions in AKT1 gene are reported in reference to NCBI RefSeq NM_005163.2 (mRNA) and NP_005154.2 (Protein), PIK3CA gene are reported in reference to NCBI RefSeq NM_006218.2 (mRNA) and NP_006209.2 (Protein), PTEN gene are reported in reference to NCBI RefSeq NM_000314.4 (mRNA) and NP_000305.3 (Protein) and TP53 gene are reported in reference to NCBI RefSeq NM_000546.5 (mRNA) and NP_000…
b Del, deletion; ins, insertion.
c Minor allele frequency (MAF) reported in ExAC combined population
d PolyPhen scores were designated as “probably damaging” (0.95–1), “possibly damaging” (0.7–0.95), and “benign” (0.00–0.31).
e Variants resulted in non-functional or truncating-proteins were classified as pathogenic mutations (including stop-gain mutations, frameshift mutations and splice site mutations). In addition, we also considered variants as pathogenic mutations if they were annotated as "pathogenic" in NCBI ClinVar.
f Novel variants were defined as variants that have neither been previously recorded in dbSNP (http://www.ncbi.nlm.nih.gov/SNP), ClinVar (http://www.ncbi.nlm.nih.gov/clinvar/), 1000 Genomes (http://www.1000genomes.org/), Exome Aggregation Consortium (http://exac.broadinstitute.org/) or COSMIC (http://cancer.sanger.ac.uk/cosmic), nor reported in the literature.
g All somatic mutations were not reported in the 1000 Genomes combined population (data not shown)
