# Supplementary material for: Prevalence and spectrum of AKT1, PIK3CA, PTEN and TP53 somatic mutations in Chinese breast cancer patients
Source: PLoS One. 2018 Sep 13;13(9):e0203495. doi: 10.1371/journal.pone.0203495 (PMC6136723; doi:10.1371/journal.pone.0203495)
Supplement: S3 Table — (XLSX) [file pone.0203495.s005.xlsx]

## Sheet: S3 Table
S3 Table. Germline variants of PIK3CA, PTEN and TP53 genes in the 313 breast cancer patients.
Gene	Exon	Nucleotide change a	Effect on protein a	Protein domain	Mut Type	dbSNP	COSMIC ID	1000G MAF b	ExAC_MAF c	SIFT	PolyPhen d	ClinVar	Pathogenic e	Cases	Patients ID	Previously reported
PIK3CA	exon15	c.2198A>G	p.K733R	-	Missense	rs181194055		0.0008	0.0004471	deleterious	benign	-		1	P274	dbSNP|ClinVar|1000G|ExAC
PTEN	exon5	c.328C>G	p.Q110E	Phosphatase	Missense	-		-	-	tolerated	benign	-		1	P250	Novel
	exon5	c.406T>C	p.C136R	Phosphatase	Missense	rs786201044		-	-	deleterious	possibly_damaging	pathogenic	pathogenic	1	P205	dbSNP|ClinVar
TP53	exon6	c.559+1G>A	-	-	Splicing	-	COSM131535	-	-	-	-	-	pathogenic	1	P22	COSMIC
	exon7	c.730G>A	p.G244S	DNA binding	Missense	rs1057519989		-	-	deleterious	probably_damaging	Likely pathogenic		1	P278	dbSNP|ClinVar
	exon8	c.884C>T	p.P295L	-	Missense	rs751713111		-	1.647e-05	tolerated	benign	Uncertain significance		1	P235	dbSNP|ClinVar|ExAC
a Variant positions in AKT1 gene are reported in reference to NCBI RefSeq NM_005163.2 (mRNA) and NP_005154.2 (Protein), PIK3CA gene are reported in reference to NCBI RefSeq NM_006218.2 (mRNA) and NP_006209.2 (Protein),
PTEN gene are reported in reference to NCBI RefSeq NM_000314.4 (mRNA) and NP_000305.3 (Protein) and TP53 gene are reported in reference to NCBI RefSeq NM_000546.5 (mRNA) and NP_000537.3 (Protein).
b Minor allele frequency (MAF) reported in the 1000 Genomes combined population
c Minor allele frequency (MAF) reported in ExAC combined population
d PolyPhen scores were designated as “probably damaging” (0.95–1), “possibly damaging” (0.7–0.95), and “benign” (0.00–0.31).
e Variants resulted in non-functional or truncating-proteins were classified as pathogenic mutations (including stop-gain mutations, frameshift mutations and splice site mutations). In addition, we also considered variants as pathogenic mutations if they were annotated as "pathogenic" in NCBI ClinVar.
