# Supplementary material for: Prevalence and spectrum of AKT1, PIK3CA, PTEN and TP53 somatic mutations in Chinese breast cancer patients
Source: PLoS One. 2018 Sep 13;13(9):e0203495. doi: 10.1371/journal.pone.0203495 (PMC6136723; doi:10.1371/journal.pone.0203495)
Supplement: S4 Table — (XLSX) [file pone.0203495.s006.xlsx]

## Sheet: S4 Table
Table S4. Worldwide distribution pattern of AKT1, PIK3CA, PTEN and TP53 mutations in primary breast cancer.
Populations	Country	Year	Testing method	Studied region of the genes	Number of patients tested	Number of patients with mutations in the indicated gene (%)				References
						AKT1	PIK3CA	PTEN	TP53
Other populations	Spain, Netherlands and America	2008	Mass spectroscopy and Sanger sequencing	One site (E17K) for AKT1; 23 sites (PIK3CA_A1046V, PIK3CA_C420R, PIK3CA_E110K, PIK3CA_E418K, PIK3CA_E453K, PIK3CA_E542K, PIK3CA_E545K, PIK3CA_F909L, PIK3CA_G1049R, PIK3CA_G451L456_V, PIK3CA_H1047L, PIK3CA_H1047R, PIK3CA_H1047Y, PIK3CA_H701P, PIK3CA_K111N, PIK3CA_M1043V, PIK3CA_N345K, PIK3CA_P539R, PIK3CA_Q060K, PIK3CA_Q546E, PIK3CA_R088Q, PIK3CA_S405F, and PIK3CA_ T1025S) for PIK3CA; The whole co…	547	6/418 (1.4%)	117/547 (21.4%)	2/88 (2.3%)	-	Stemke-Hale K, et al. [25]
	Australia	2010	Sanger sequencing	Exons 9 and 20 for PIK3CA	138	-	12/168 (7.1%)	-	-	Lopez-Knowles E, et al. [26]
	Mexico and Vietnam	2012	NGS	The whole coding exons for the four genes	103	6/103 (5.8%)	28/103 (27.2%)	1/103 (1.0%)	28/103 (27.2%)	Banerji S, et al. [27]
	France	2012	Sanger sequencing	Exon 4 for AKT1; Exons 9 and 20 for PIK3CA; The whole coding exons for PTEN; Exons of 4–10 for TP53	120	3/120 (2.5%)	16/120 (13.3)	2/120 (1.7%)	38/120 (31.7%)	Boyault S, et al. [28]
	America	2013	NGS	The whole coding exons for the four genes	38	1/38 (2.6%)	9/38 (23.7)	1/38 (2.6%)	14/38 (36.8)	Harismendy O, et al. [29]
	Germany	2014	Sanger sequencing	Exons 9 and 20 for PIK3CA	241	-	38/241 (15.8%)	-	-	Arsenic R, et al. [30]
	America	2015	NGS	Selected hotspot sites	281	17/281 (6.0%)	89/281 (31.7%)	4/281 (1.4%)	109/281 (38.8%)	Roy-Chowdhuri S, et al. [31]
	America, Canada and United Kingdom	2016	NGS	The whole coding exons for the four genes	2433	98/2433 (4.0%)	975/2433 (40.1%)	95/2433 (3.9%)	861/2433 (35.4%)	Pereira B, et al. [6]
	Indian	2016	Sanger sequencing	Exon 9 and 20 for PIK3CA	185	-	43/185 (23.2)	-	-	Ahmad F, et al. [32]
	60 countries	2016	NGS	Selected hotspot sites	2333	0.03	0.31	0.05	-	Millis SZ, et al. [33]
	Greece	2016	HRM and Sanger sequencing	Exons 9 and 20 for PIK3CA; exon 4 for AKT1; Exon 5 and 7 for PTEN	75	3/75 (4.0%)	21/75 (28.0%)	2/75 (2.6%)	-	Tserga A, et al. [34]
	Iranian	2017	Sanger sequencing	Exons 9 and 20 for PIK3CA	80	-	36/80 (45.0%)	-	-	Azizi Tabesh G, et al. [35]
Chinese population	Singapore	2006	Sanger sequencing	Exons 9 and 20 for PIK3CA	80	-	31/80 (38.8%)	-	-	Liang X, et al. [36]
	China	2012	Mass spectroscopy	Two sites (E17S and V461L) for AKT1; Six sites (H1047Y, N345K, E542K, E545K, H1047L and H1047R) for PIK3CA	120	0/120 (0%)	9/120 (7.5%)	-	-	Tong L, et al. [37]
	China	2014	NGS	Selected hotspot sites	105	0/105 (0%)	37/105 (35.2%)	0/105 (0%)	16/105 (15.2%)	Bai X, et al. [38]
	China	2015	Sanger sequencing	Exon 3 for AKT1; Exons 4, 9 and 20 for PIK3CA	288	11/252 (4.4%)	39/250 (15.6%）	-	-	Deng L, et al. [39].
	China	2015	Sanger sequencing	Exons 20, 9, and 1 for PIK3CA	25	-	8/25 (32.0%)	-	-	Wang YL, et al. [40]
	China	2015	NGS	Selected hotspot sites	80	0/80 (0%)	26/80 (32.5%)	1/80 (1.3%)	8/80 (10.0%)	Liu S, et al. [41]
	China	2017	Pyrosequencing and Sanger sequencing	Exons 9 and 20 for PIK3CA	32	-	9/32 (28.1%)	-	-	Cheng J, et al. [42]
	China	-	NGS	The whole coding exons for the four genes	313	10/313 (3.2%)	114/313 (36.4%)	15/313 (4.8%)	106/313 (33.9%)	Current study
NGS, next-generation sequencing; HRM, high-resolution melting.
[25]. Stemke-Hale K, et al. Integrative genomic and proteomic analysis of PIK3CA, PTEN, and AKT mutations in breast cancer. Cancer Research, 2008.
[26]. Lopez-Knowles E, et al. PI3K pathway activation in breast cancer is associated with the basal-like phenotype and cancer-specific mortality. International Journal of Cancer, 2010.
[27]. Banerji S, et al. Sequence analysis of mutations and translocations across breast cancer subtypes. Nature, 2012.
[28]. Boyault S, et al. Mutational characterization of individual breast tumors: TP53 and PI3K pathway genes are frequently and distinctively mutated in different subtypes. Breast cancer research and treatment, 2012.
[29]. Harismendy O, et al. Evaluation of ultra-deep targeted sequencing for personalized breast cancer care. Breast Cancer Research, 2013.
[30]. Arsenic R, et al. Analysis of PIK3CA Mutations in Breast Cancer Subtypes. Applied Immunohistochemistry & Molecular Morphology, 2014.
[31]. Roy-Chowdhuri S, et al. Multigene clinical mutational profiling of breast carcinoma using next-generation sequencing. Am J Clin Pathol, 2015.
[6]. Pereira B, et al. The somatic mutation profiles of 2,433 breast cancers refines their genomic and transcriptomic landscapes. Nat Commun, 2016.
[32]. Ahmad F, et al. Molecular evaluation of PIK3CA gene mutation in breast cancer: determination of frequency, distribution pattern and its association with clinicopathological findings in Indian patients. Medical Oncology, 2016.
[33]. Millis SZ, et al. Landscape of Phosphatidylinositol-3-Kinase Pathway Alterations Across 19784 Diverse Solid Tumors. JAMA oncology, 2016.
[34]. Tserga A, et al. Mutation of genes of the PI3K/AKT pathway in breast cancer supports their potential importance as biomarker for breast cancer aggressiveness. Virchows Archiv, 2016.
[35]. Azizi Tabesh G, et al. The High Frequency of PIK3CA Mutations in Iranian Breast Cancer Patients. Cancer Invest, 2017.
[36]. Liang X, et al. Mutational hotspot in exon 20 of PIK3CA in breast cancer among Singapore Chinese. Cancer Biol Ther, 2006.
[37] Tong L, et al. Mutational Analysis of Key EGFR Pathway Genes in Chinese Breast Cancer Patients. Asian Pacific Journal of Cancer Prevention, 2012.
[38]. Bai X, et al. PIK3CA and TP53 Gene Mutations in Human Breast Cancer Tumors Frequently Detected by Ion Torrent DNA Sequencing. Plos One, 2014.
[39]. Deng L, et al. Correlation between Activation of PI3K/AKT/mTOR Pathway and Prognosis of Breast Cancer in Chinese Women. Plos One, 2015.
[40] Wang YL, et al. Study of PIK3CA, BRAF, and KRAS mutations in breast carcinomas among Chinese women in Qinghai. Genetics and molecular research : GMR, 2015.
[41]. Liu S, et al. Rapid detection of genetic mutations in individual breast cancer patients by next-generation DNA sequencing. Human Genomics, 2015.
[42]. Cheng J, et al. Evaluation of PIK3CA mutations as a biomarker in Chinese breast carcinomas from Western China. Cancer biomarkers, 2017.
